# Supplementary material for: An activator of a two-component system controls cell separation and intrinsic drug resistance in Mycobacterium tuberculosis
Source: bioRxiv. 2025 Jul 16:2025.07.16.665149. Preprint. [Version 1] doi: 10.1101/2025.07.16.665149 (PMC12338722; doi:10.1101/2025.07.16.665149)
Supplement: Supplement 3 [file media-3.xlsx]

## Sheet: Sheet1
Antibiotic	Concentration (nM)
	Low	Med	High
Vancomycin	252	505	1010
Rifampicin	0.8	1.5	3
Bedaquiline	45	90	180
Ethambutol	902	1804	3607
Linezolid	371	741	1482
